# Supplementary material for: Unveiling Molecular Mechanisms of Nitric Oxide-Induced Low-Temperature Tolerance in Cucumber by Transcriptome Profiling
Source: Int J Mol Sci. 2022 May 17;23(10):5615. doi: 10.3390/ijms23105615 (PMC9146554; doi:10.3390/ijms23105615)
Supplement: Supplementary file 1 [file ijms-23-05615-s001.zip]

Archive with 1 entries (1 files):
- ijms-1720261-supplementary.pdf
